# Supplementary material for: SARS-CoV-2 Spike Protein and Neutralizing Anti-Spike Protein Antibodies Modulate Blood Platelet Function
Source: Int J Mol Sci. 2023 Mar 10;24(6):5312. doi: 10.3390/ijms24065312 (PMC10049216; doi:10.3390/ijms24065312)
Supplement: Supplementary file 1 [file ijms-24-05312-s001.zip]

Archive with 1 entries (1 files):
- ijms-2210005-supplementary.pdf
